# Supplementary material for: The Expression and Prognostic Impact of Immune Cytolytic Activity-Related Markers in Human Malignancies: A Comprehensive Meta-analysis
Source: Front Oncol. 2018 Feb 21;8:27. doi: 10.3389/fonc.2018.00027 (PMC5826382; doi:10.3389/fonc.2018.00027)
Supplement: Supplementary file 9 [file table_1.xlsx]

## Sheet: Table S1
		breast cancer		cervical cancer		colorectal cancer		endometrial cancer		glioma		head and neck cancer		liver cancer		lung cancer		lymphoma		melanoma		ovarian cancer		pancreatic cancer		prostate cancer		renal cancer		skin cancer		stomach cancer		testis cancer		thyroid cancer		urothelial cancer
		GZMA	PRF1	GZMA	PRF1	GZMA	PRF1	GZMA	PRF1	GZMA	PRF1	GZMA	PRF1	GZMA	PRF1	GZMA	PRF1	GZMA	PRF1	GZMA	PRF1	GZMA	PRF1	GZMA	PRF1	GZMA	PRF1	GZMA	PRF1	GZMA	PRF1	GZMA	PRF1	GZMA	PRF1	GZMA	PRF1	GZMA	PRF1
Antibody staining	High
	Medium	4/12		3/11										3/11				1/12		1/12		3/12		7/10		3/10		2/11				2/11		2/9				3/11
	Low	7/12		5/11	1/11	3/11		1/12				1/3		1/11		4/12		1/12		6/12		2/12		2/10		6/10		3/11		7/11		6/11		2/9		2/4		5/11
	Not detected		10/10	3/11	10/11	8/11	12/12	11/12	11/11	12/12	12/12	2/3	4/4	7/11	12/12	8/12	12/12	10/12	11/11	5/12	11/11	7/12	10/10	1/10	12/12	1/10	11/11	6/11	12/12	4/11	12/12	3/11	12/12	5/9	12/12	2/4	4/4	3/11	11/11
Intensity	Strong																	1/12
	Moderate	4/12		3/11										3/11				1/12		2/12		3/12		7/10		3/10		2/11				3/11		2/9		1/4		3/11
	Weak	8/12		5/11	1/11	9/11		3/12		2/12		1/3		6/11		6/12		10/12		7/12		4/12		3/10		7/10		9/11		7/11		8/11		6/9		3/4		7/11
	Negative		10/10	3/11	10/11	2/11	12/12	9/12	11/11	10/12	12/12	2/3	4/4	2/11	12/12	6/12	12/12		11/11	3/12	11/11	5/12	10/10		12/12		11/11		12/12	4/11	12/12		12/12	1/9	12/12		4/4	1/11	11/11
Quantity	>75%	8/12		3/11										1/11								1/12		6/10		3/10				1/11		3/11				1/4		3/11
	75-25%	3/12		5/11	1/11	3/11		1/12				1/3		3/11		4/12		2/12		6/12		4/12		3/10		6/10		5/11		3/11		4/11		4/9				5/11
	>25%	1/12				6/11		2/12		2/12				5/11		2/12				2/12		2/12		1/10		1/10		6/11		3/11		4/11		4/9		3/4		2/11
	Rare																	10/12		1/12
	Negative		10/10	3/11	10/11	2/11	12/12	9/12	11/11	10/12	12/12	2/3	4/4	2/11	12/12	6/12	12/12		11/11	3/12	11/11	5/12	10/10		12/12		11/11		12/12	4/11	12/12		12/12	1/9	12/12		4/4	1/11	11/11
Location	Cytoplasmic/membranous,nuclear	1/12		1/11						1/12				2/11		1/12				1/12						1/10		3/11		2/11		2/11		1/9		1/4		3/11
	Cytoplasmic/membranous	11/12		7/11	1/11	9/11		3/12				1/3		7/11		5/12		1/12		3/12		6/12		9/10		9/10		8/11				9/11		6/9		3/4		7/11
	Nuclear									1/12								1/12		5/12		1/12		1/10						5/11				1/9
	None		10/10	3/11	10/11	2/11	12/12	9/12	11/11	10/12	12/12	2/3	4/4	2/11	12/12	6/12	12/12	10/12	11/11	3/12	11/11	5/12	10/10		12/12		11/11		12/12	4/11	12/12		12/12	1/9	12/12		4/4	1/11	11/11
Table S1: Antibody staining, intensity, quantity and location of GZMA and PRF1 across 19 different cancer types, using antibody-based protein profiling data from immunohistochemistry. All data are extracted from the Human Protein Atlas (Uhlén 2015, Uhlen 2017, Thul 2017). The numbers indicate the tumor patients of each cancer type expressing each gene out of the total number of patients for the r…
